# Supplementary material for: Waste for Product—Synthesis and Electrocatalytic Properties of Palladium Nanopyramid Layer Enriched with PtNPs
Source: Materials (Basel). 2024 Aug 22;17(16):4165. doi: 10.3390/ma17164165 (PMC11356389; doi:10.3390/ma17164165)
Supplement: Supplementary file 1 [file materials-17-04165-s001.zip]

Archive with 1 entries (1 files):
- materials-3139517-supplementary.pdf
